# Supplementary material for: Integration of Bulk and Single-Cell RNA-Seq Data to Construct a Prognostic Model of Membrane Tension-Related Genes for Colon Cancer
Source: Vaccines (Basel). 2022 Sep 19;10(9):1562. doi: 10.3390/vaccines10091562 (PMC9506318; doi:10.3390/vaccines10091562)
Supplement: Supplementary file 1 [file vaccines-10-01562-s001.zip]

Archive with 1 entries (1 files):
- vaccines-1900262-supplementary.pdf
